# Supplementary material for: Genomic data support management of anadromous Arctic Char fisheries in Nunavik by highlighting neutral and putatively adaptive genetic variation
Source: Evol Appl. 2021 May 27;14(7):1880–97. doi: 10.1111/eva.13248 (PMC8287999; doi:10.1111/eva.13248)
Supplement: Supplementary file 2 — Tables S1–S7 [file EVA-14-1880-s001.xlsx]

## Sheet: Sommaire
Table S1 : Salvelinus alpinus D-loop haplotypes observed in sampling locations
Table S2 : Filtration criteria and number of SNPs filtered for each step
Table S3 : Cross-validation error for number of genetic clusters K = 1 to 4 of an ADMIXTURE clustering analysis on groups of sampling sites sharing similar probability of membership in the global analysis (Figure 3). The lowest value for each group is displayed in bold.
Table S4 : Pairwise fixation index (FST) among populations estimated from neutral SNP markers (n = 17,676; below diagonal) and SNP markers under putative selection (n = 436).
Table S5 : Populationnal values of environmental and spatial variables
Table S6 : Number of SNP markers and outliers per linkage group
Table S7 : Biological function of named genes within 10,000 bp of candidate SNPs detected by at least two GEA methods

## Sheet: Table S1
Region	Sampling site	ARCTIC				ATLANTIC		Total
		ARC19	ARC22	ARC25	ARC26	ATL1	ATL4
Baffin Island	PRZ	9	1	1				11
Hudson Strait (Nunavik)	BDE	5	3		2			10
	DOU	6		1	3			10
Ungava Bay (Nunavik)	PAY	4	2	1	3			10
	BER	10						10
	FEU	8			1			9
	VOL	23	1					24
	HAB	5	2		3			10
	GEO	8		2				10
	AKI	7	2	1				10
Labrador	KAM	8				6	2	16
	ANA	2	1			15		18
Total		95	12	6	12	21	2	148

## Sheet: Table S2
Category	Criteria	Number of SNPs filtered
Duplicate	Fis < -0.45	6854
	Fis + MedRatio < 0.025
	Fis + MedRatio * 3 < 0.75
	MedRatio < 0.35
	Fis - MedRatio < -0.97
	Fis - MedRatio * 3 < -2.25
	MedRatio > 0.65
Diverged Duplicate	Fis < -0.6	390
Low Confidence	Fis > 0.6	481
High Coverage	MedCovHom > 40 or MedCovHet > 40	117
Minor Allele Sample	NumHet + NumRare <= 2	236
Linkage Disequilibrium	Within 50,000 base pairs: 50% of the samples pairs (without missing data and where at least one of the two genotypes contain the rare variant) have different genotypes	5009
Sex Linked	Absolute Z-score > 2.5 for loadings on a RDA with sex as explanatory variable	408

## Sheet: Table S3
Group of populations	Value of K
	1	2	3	4
FMI - IPI - SPI	0.48247	0.4945	0.52844	0.57046
KOA - CHU - KOV	0.50677	0.52723	0.55622	0.64571
FRM - BDE - DUQ	0.47517	0.47837	0.49793	0.51523
CHR - HAB - VOL	0.49788	0.50589	0.53884	0.55935
ANA - KAM	0.54488	0.58677	0.6315	0.7113

## Sheet: Table S4
	FMI	IPI	SPI	KOA	CHU	KOV	AVA	LHO	PRZ	DUQ	BDE	FRM	DOU	PAY	CHR	HAB	VOL	FEU	BER	GEO	AKI	KAM	ANA
FMI		0.00870703	0.00187945	0.0436809	0.0643018	0.0596248	0.217632	0.261234	0.288359	0.20069	0.19324	0.185365	0.253073	0.2838	0.334674	0.343405	0.343386	0.368097	0.274825	0.442145	0.404271	0.53048	0.530843
IPI	0.0117252		0.00385268	0.0615942	0.0851712	0.0736136	0.226048	0.26183	0.2839	0.207322	0.198105	0.191199	0.250404	0.285694	0.326588	0.339756	0.335804	0.365584	0.268534	0.436883	0.393341	0.526918	0.527311
SPI	0.00961074	0.00478291		0.0488511	0.0694112	0.0634135	0.230503	0.268536	0.300639	0.215133	0.208652	0.201994	0.265608	0.297315	0.340799	0.352732	0.351109	0.376826	0.28773	0.451642	0.417226	0.541855	0.544221
KOA	0.0264233	0.0351219	0.0318649		0.00615346	0.0119514	0.178791	0.229038	0.252622	0.160731	0.149999	0.148742	0.212291	0.249989	0.297095	0.302467	0.305484	0.330478	0.248934	0.399215	0.364397	0.495404	0.492433
CHU	0.0409687	0.0484988	0.0456173	0.00886607		0.00940749	0.159429	0.198984	0.231228	0.144279	0.130755	0.132328	0.19609	0.224321	0.285185	0.288022	0.293429	0.309401	0.235395	0.375688	0.336541	0.478514	0.473184
KOV	0.0372208	0.0453491	0.0408175	0.0165168	0.014931		0.180232	0.21927	0.239391	0.164737	0.151035	0.151776	0.216129	0.237759	0.282358	0.289016	0.292549	0.314749	0.241792	0.391831	0.359753	0.491738	0.488431
AVA	0.11484	0.122813	0.115242	0.0910975	0.0862018	0.0901129		0.203199	0.160117	0.159054	0.133503	0.137892	0.154307	0.1809	0.246516	0.241489	0.248142	0.277297	0.193693	0.3165	0.26909	0.417775	0.403791
LHO	0.143555	0.150645	0.144238	0.120802	0.110554	0.118544	0.10359		0.146197	0.142056	0.134889	0.137397	0.195725	0.19814	0.270506	0.258821	0.26794	0.267889	0.2066	0.285279	0.232317	0.345579	0.337981
PRZ	0.154502	0.159947	0.152081	0.127326	0.117055	0.124999	0.0999397	0.089978		0.157258	0.144878	0.150657	0.174279	0.175568	0.267822	0.255396	0.265619	0.232477	0.183633	0.249993	0.211247	0.311519	0.301557
DUQ	0.107869	0.113601	0.105871	0.0753645	0.0616753	0.0725121	0.0810632	0.100221	0.092979		0.00234161	0.00190408	0.133459	0.139623	0.25886	0.24244	0.253697	0.234786	0.169714	0.247018	0.21251	0.315947	0.304955
BDE	0.103312	0.109421	0.100966	0.0705401	0.0562766	0.0680498	0.0742733	0.09639	0.0904754	0.000272677		-0.00312442	0.105592	0.127826	0.238908	0.222475	0.233711	0.225647	0.148466	0.234876	0.201441	0.317539	0.302591
FRM	0.102805	0.108666	0.100458	0.0706741	0.0565675	0.0681798	0.0794183	0.0979595	0.0919718	0.00126659	0.000333791		0.112972	0.12937	0.242248	0.226208	0.2376	0.232698	0.147521	0.243064	0.206379	0.317219	0.30346
DOU	0.12707	0.13318	0.124525	0.0948728	0.0807557	0.0924239	0.0924695	0.111737	0.103447	0.0434599	0.0423787	0.0408286		0.131888	0.237498	0.223315	0.22744	0.256299	0.158378	0.232948	0.203345	0.340015	0.318735
PAY	0.142201	0.149269	0.141305	0.108983	0.0953595	0.106739	0.109477	0.121781	0.10926	0.0661045	0.0632919	0.0645602	0.0783345		0.176396	0.158338	0.173804	0.175623	0.106922	0.200601	0.1615	0.283975	0.265781
CHR	0.153363	0.160705	0.154932	0.12752	0.117274	0.124497	0.136144	0.149902	0.148585	0.116142	0.111724	0.112239	0.127068	0.105978		0.00341016	-0.000151496	0.250293	0.160248	0.298161	0.275653	0.39887	0.384876
HAB	0.154633	0.16213	0.155322	0.125956	0.11466	0.121852	0.134322	0.14876	0.144333	0.11002	0.106048	0.106624	0.121099	0.101259	0.00237134		0.00154169	0.242292	0.152796	0.289985	0.267602	0.39327	0.378847
VOL	0.157026	0.16491	0.159126	0.129888	0.119759	0.126447	0.138698	0.153141	0.149112	0.116838	0.11287	0.113197	0.127512	0.107754	-9.00253e-06	0.00223091		0.246147	0.159735	0.30085	0.271508	0.402986	0.387847
FEU	0.217031	0.223086	0.216875	0.185525	0.1782	0.186421	0.182333	0.192018	0.185447	0.152391	0.152227	0.154608	0.166504	0.141654	0.168742	0.167257	0.173666		0.178127	0.269878	0.226396	0.328318	0.316508
BER	0.143012	0.148699	0.140985	0.116186	0.10272	0.110533	0.116842	0.128603	0.115587	0.0866329	0.0830469	0.0839133	0.0961095	0.0708113	0.0845884	0.0789205	0.0842644	0.133448		0.20712	0.148696	0.266861	0.252811
GEO	0.221841	0.227752	0.218565	0.190997	0.176698	0.186977	0.170972	0.172232	0.147329	0.128025	0.127327	0.127175	0.132788	0.119484	0.163205	0.15689	0.164925	0.19	0.114		0.142774	0.196032	0.164708
AKI	0.195913	0.202523	0.192446	0.164129	0.150709	0.160158	0.139019	0.149011	0.122717	0.105603	0.104756	0.106044	0.113434	0.10054	0.140542	0.135348	0.142581	0.176	0.089	0.0678384		0.166272	0.151279
KAM	0.315489	0.319147	0.307612	0.2817	0.264338	0.273666	0.262346	0.249529	0.215705	0.19676	0.198655	0.19762	0.203088	0.189466	0.231373	0.2227	0.232105	0.263	0.171	0.125805	0.130293		0.018483
ANA	0.309698	0.312956	0.300884	0.274272	0.254946	0.265235	0.252772	0.241334	0.205495	0.188101	0.18908	0.188521	0.1933	0.18002	0.22518	0.215873	0.225425	0.259	0.164	0.118758	0.121918	0.021845

## Sheet: Table S5
Sampling site	Marine						Freshwater					Principal components			Spatial components
	SST_summer	Tide_M2	Turbidity	Salinity	O2	Productivity	WS_AREA (log)	T_summer	T_winter	P_summer	P_winter	PC1	PC2	PC3	MEM1	MEM2	MEM3	MEM4
FMI	6.7512	23.8851	3.92532	26.2081	357.712	2.47473	5.67005	10.14	-22.9828	143.838	40.1773	-2.00375	2.90799	0.982252	-1.4461	0.258318	1.71272	0.0440362
SPI	7.49599	21.4544	4.05413	26.5838	359.509	1.39121	4.29706	10.1539	-22.9104	140.857	39.9503	-2.33212	2.98871	1.52506	-1.4497	0.253716	1.71076	0.0330756
IPI	7.49599	21.4544	4.05413	26.5838	359.509	1.39121	3.38964	9.99857	-22.8988	142.1	40.2	-2.34955	2.8858	1.77695	-1.4497	0.253716	1.71076	0.0330756
KOA	5.72116	18.1064	4.7591	28.2988	358.822	3.21526	6.89913	9.21231	-24.2134	125.106	44.914	-2.02623	0.922614	0.687422	-1.29318	-0.500072	-0.664458	0.625405
CHU	5.80663	17.5157	3.9465	28.3497	358.87	2.83806	7.01563	8.51875	-24.1778	129.779	49.1995	-1.7619	0.290078	0.943308	-1.29307	-0.500535	-0.665872	0.625095
KOV	5.58402	26.3151	3.59224	28.8234	359.375	2.04609	3.91091	8.44904	-24.0601	114.736	37.9835	-2.60833	-0.36722	1.48756	-1.28708	-0.515912	-0.714979	0.616797
DUQ	2.17069	175.124	1.5411	29.6868	361.808	1.23254	6.63579	6.92326	-24.0957	147.027	60.2699	-1.15942	-2.07717	0.280908	-0.518193	-0.944246	0.569323	-2.00957
FRM	2.17069	175.124	1.5411	29.6868	361.808	1.23254	5.01362	7.70939	-23.8313	139.361	59.7844	-1.50598	-1.8344	0.377164	-0.518193	-0.944246	0.569323	-2.00957
DOU	1.68886	262.092	1.5066	30.0612	363.809	1.61425	7.53191	7.79513	-24.5552	142.108	60.9779	-1.52333	-1.74867	-0.821065	0.379765	-0.822874	-0.906339	0.892737
PAY	2.32611	350.031	1.84542	24.953	351.485	7.1703	10.6804	9.78002	-23.6062	152.055	61.1158	-0.0306521	1.81311	-2.58688	1.07091	-0.345162	0.535014	-0.706376
CHR	2.44176	375.193	1.9493	25.7726	357.229	7.7547	6.71317	10.3295	-21.9363	150.693	67.6351	0.764185	0.0303003	-1.08215	1.07037	-0.33617	0.552898	-0.684959
VOL	2.44176	375.193	1.9493	25.7726	357.229	7.7547	4.58106	10.4826	-21.4302	147.664	66.85	0.719991	-0.00429134	-0.543391	1.07037	-0.33617	0.552898	-0.684959
FEU	2.53916	372.629	4.04741	24.0872	356.895	12.0452	10.627	11.2538	-22.3416	181.539	71.0616	1.13187	3.30063	-2.40205	1.06875	-0.324169	0.572402	-0.656133
BER	2.53916	372.629	4.04741	24.0872	356.895	12.0452	7.8722	10.9304	-22.0459	178.371	79.6338	1.45578	1.39967	-1.69634	1.06875	-0.324169	0.572402	-0.656133
GEO	2.52205	363.81	3.28288	21.046	327.095	7.40871	10.6421	9.1464	-21.6372	240.578	118.217	3.31039	0.840802	-2.5117	1.12651	0.215293	1.40106	2.15266
AKI	2.3135	348.809	3.032	21.6181	326.107	7.18887	6.36906	7.37618	-21.2793	215.698	111.105	2.95746	-0.398179	-0.982901	1.15288	0.699636	-0.346251	1.13584
AVA	1.21788	305.772	1.11634	32.0502	356.093	2.16097	6.56562	4.91694	-23.1438	192.915	70.934	-2.0053	-2.93922	-0.93421	0.169437	-0.883461	-1.84802	-1.07455
LHO	1.23449	364.678	0.819579	31.7531	360.112	6.45816	5.90719	6.04933	-24.1816	159.891	60.3189	-1.01407	-3.27098	-0.764654	0.402289	-0.810704	-0.865008	0.89014
PRZ	0.478316	342.352	0.99399	31.777	358.587	5.44007	6.93795	6.36553	-25.023	134.7	47.8144	0.13347	-4.16164	-0.0698127	1.06221	-0.357735	0.486925	-0.751192
ANA	3.6144	74.1039	4.03854	30.1791	349.826	11.3337	7.59855	8.45517	-19.7956	250.05	171.478	4.94701	-0.0411552	3.11179	-0.203891	2.35569	-0.654239	-1.07808
KAM	3.42797	66.7662	3.26129	30.2005	350.527	11.5618	6.82946	8.85651	-19.6948	247.498	167.968	4.90049	-0.536778	3.22274	-0.0119013	2.55838	-0.875933	-0.0549342

## Sheet: Table S6
Linkage group	GEA					Genome scan		Number of SNP	Linkage group length (Mbp)
	RDA	pRDA	LFMM	Unique outlier	2 GEA methods	PCAdapt	Bayescan
AC1	8	13	3	22	2	7	5	547	58.0
AC2	5	9	3	13	2	0	1	416	43.5
AC3	16	7	4	21	4	13	8	361	36.0
AC4p	0	1	0	1	0	0	2	235	28.3
AC4q.1:29	10	12	9	24	6	10	18	767	90.5
AC4q.2	1	4	0	4	1	9	2	269	29.6
AC5	1	12	3	14	2	1	3	382	37.1
AC6.1	2	4	1	7	0	3	2	287	30.2
AC6.2	4	4	0	8	0	0	0	243	26.0
AC7	3	7	1	9	2	2	4	331	34.3
AC8	4	13	5	20	1	3	11	473	54.8
AC9	5	11	3	14	4	5	2	334	32.7
AC10	4	2	0	6	0	0	4	162	22.5
AC11	9	5	6	17	3	2	13	459	51.1
AC12	1	1	0	2	0	1	2	132	14.0
AC13	4	4	8	14	2	2	5	506	51.0
AC14	2	1	1	4	0	2	11	568	54.1
AC15	15	6	5	21	5	2	6	547	67.3
AC16	3	10	2	15	0	2	3	461	42.9
AC17	1	7	1	9	0	3	3	352	41.8
AC18	11	11	5	22	5	4	12	645	72.7
AC19	7	7	8	17	3	8	2	377	38.2
AC20	7	7	5	18	1	2	10	707	80.0
AC21	3	4	0	6	1	2	0	80	6.9
AC22	5	7	2	14	0	5	9	338	37.6
AC23	5	9	4	17	1	3	4	430	49.6
AC24	1	0	0	1	0	0	2	103	11.4
AC25	1	2	3	6	0	2	1	214	26.2
AC26	2	2	6	10	0	3	7	400	49.9
AC27	9	10	8	20	4	7	13	364	38.7
AC28	9	10	5	17	5	4	2	319	32.7
AC30	4	8	4	9	5	1	3	290	26.2
AC31	5	8	1	12	2	2	4	343	32.0
AC32	3	8	5	11	3	4	9	424	38.5
AC33	3	4	8	11	4	5	9	348	38.1
AC34	1	0	0	1	0	3	0	69	9.0
AC35	2	1	0	3	0	0	5	198	21.6
AC36	2	10	5	16	1	6	5	360	41.2
AC37	1	0	1	1	1	1	1	208	19.5
unplaced	56	54	42	133	22	55	66	4063	653.5
Total	235	295	167	612	75	184	269	18112	2169.5

## Sheet: Table S7
Linkage group	Position (base pairs)	SNP ID	RDA	pRDA	LFMM	PCAdapt	Bayescan	GeneID (Dbxref)	Gene Name	Biological function	Organism
1	4991119	4638:68:-	--	PC1	PC2	X		111954397	oocyte zinc finger protein XlCOF6.1	regulation of transcription	Armadillidium nasatum
	28512254	32455:12:+	PC3	PC3	--			111964303	uncharacterized LOC111964303	--	--
2	32957501	105526:21:-	PC2	PC2	PC2			--	--	--	--
	33276227	105895:74:+	PC2	PC2	PC2			111978486	uncharacterized LOC111978486	--	--
								111978461	M-phase phosphoprotein 8	negative regulation of gene expression (epigenetic), regulation of DNA methylation	Homo sapiens
3	11233492	127691:19:-	PC2	PC2	--			111950594	putative adenosylhomocysteinase 3	one-carbon metabolic process	Mus musculus
								111950612	striatin interacting protein 2	regulation of cardiac muscle contraction	Danio rerio
	17948522	135678:22:+	--	PC3	--			111951809	protein O-GlcNAcase	glycoprotein metabolic process	Danio rerio
	32209123	151662:75:-	PC2	PC2	PC2			111955048	protein ALP1-like	--	--
	32322585	151814:34:+	PC2	PC2	PC2			111955077	transcription factor p65	animal organ morphogenesis, inflammatory response, aging	Homo sapiens
4q.1:29	34507033	228865:54:-	PC1	PC1	--			111960913	DENN domain-containing protein 1A	endocytic recycling	Mus musculus
	35560577	229954:70:+	PC2	PC2	--			111961914	proline-rich coiled-coil 1	epithelial structure maintenance	Danio rerio
	51521823	248492:77:+	PC1	PC1	--			111962122	pleckstrin homology domain-containing family A member 7	cardiac muscle cell differentiation, regulation of heart contraction	Danio rerio
	51582072	248558:65:+	PC1	PC1	--
	44090053	239382:17:+	PC2	PC2	PC2			111962011	fibrous sheath-interacting protein 2-like	flagellated sperm motility	Homo sapiens
								111962012	uncharacterized LOC111962012	--	--
								111962013	uncharacterized LOC111962013	--	--
								112081068	uncharacterized LOC112081068	--	--
								112081067	uncharacterized LOC112081067	--	--
								112081069	uncharacterized LOC112081069	--	--
	52796286	250195:45:+	--	PC3	PC3			111962154	MOB kinase activator 2	central nervous system development, chordate embryonic development	Danio rerio
	60560698	260133:44:+	--	PC2	--			111962269	carbonic anhydrase Va	ion homeostasis	Danio rerio
5	20309311	352246:29:+	PC1	--	PC2			111964034	astrotactin 2	neuron migration	Danio rerio
7	7139411	440648:60:-	PC2	PC2	--			111966899	protein SOGA1-like	regulation of autophagy	Salmo salar
8	37429117	513950:66:+	PC2	PC2	PC2			111967845	uncharacterized LOC111967845	--	--
								111967846	tripartite motif containing 65	positive regulation of autophagy	Homo sapiens
9	8121416	543404:16:-	PC2	PC2	PC2			111968986	neuronal PAS domain-containing protein 3-like	regulation of transcription	Salmo salar
	15205756	552231:7:+	--	PC2	PC2			111968650	nesprin-2	nuclear migration	Homo sapiens
								111969005	spectrin repeat containing, nuclear envelope 2b	--	--
	27544481	566748:6:-	PC2	PC2	--			111968893	probable E3 ubiquitin-protein ligase RNF144A-A	ubiquitin-dependent protein catabolic process	Danio rerio
	30829044	570319:31:-	PC3	PC3	--			111968394	WD repeat-containing protein 25	brain morphogenesis	Homo sapiens
11	105200	597176:10:+	--	PC3	PC3			111969625	receptor-type tyrosine-protein phosphatase T-like	sensory neuron axon guidance	Danio rerio
	3976418	601772:38:-	--	PC3	PC3			111969673	receptor-type tyrosine-protein phosphatase T-like	sensory neuron axon guidance	Danio rerio
	9754682	608842:7:-	PC2	--	PC2			111969763	guanine nucleotide-binding protein G(i) subunit alpha-2	response to nutrient	Homo sapiens
13	12870783	684209:42:-	PC2	--	--			111972142	Krueppel-like factor 9	cellular response to cortisol stimulus, circadian rhythm	Danio rerio
	25855510	700306:67:+	PC1	--	PC2	X		111972360	transforming growth factor beta receptor type 3	regulation of growth, heart development	Danio rerio
	37762961	714790:12:+	PC3	PC3	--			111971240	protein crumbs homolog 1-like	photoreceptor cell morphogenesis, cell-cell junction assembly	Drosophila melanogaster
	21142830	813228:64:+	PC2	PC2	--			111973691	mitoferrin-1-like	--	--
	27779721	821660:37:+	--	PC3	PC3			111974940	tissue-type plasminogen activator	response to hypoxia, blood coagulation	Homo sapiens
	44848789	842077:67:-	PC2	PC2	--			111975209	interleukin-31 receptor subunit alpha	homeostatic process	Homo sapiens
18	10298547	976446:48:-	--	PC3	PC3			111977771	myo1d (myosin 1D)	establishment of left/right asymmetry, heart jogging	Danio rerio
	10500081	976728:31:+	PC2	--	PC2			--	--	--	--
	12469815	979396:40:+	PC1	PC1	--			111978680	colony stimulating factor 3 (granulocyte) a	blood cell differenciation	--
	12488814	979410:66:-	PC1	PC1	--			--	--	--	--
	10775538	977115:71:+	PC2	PC2	--		X	111977792	Fibrosin	fibroplast proliferation	Mus musculus
								111977597	Snf2-related CREBBP activator protein	gene silencing	Danio rerio
19	4975797	1054520:10:-	PC1	--	PC2			--	--	--	--
	5858996	1055421:63:+	PC2	PC2	PC2			--	--	--	--
	34326440	1088963:18:-	--	PC2	PC2			111979744	BMP/retinoic acid-inducible neural-specific protein 3-like	positive regulation of neuron differentiation	Salmo salar
20	61292395	1165803:26:-	PC1	PC1	--			111980039	zinc finger protein 91-like	--	--
21	1474556	1186111:39:+	PC3	PC3	--	X		111982355	zinc finger and BTB domain-containing protein 45	nervous system development	Mus musculus
								111982312	delta-like protein A	neruvous and cardiac system development	Danio rerio
23	40287888	1282242:29:-	PC1	--	PC2			111951133	zinc finger and BTB domain-containing protein 20-like	lipid homeostasis, cellular response to glucose stimulus	Homo sapiens
27	11963936	1407921:68:-	--	PC2	PC2			111953703	zgc:56231 (uncharacterized LOC111953703)	microtubule-based movement	Danio rerio
								111953179	arhgap21 (Rho GTPase activating protein 21)	signal transduction	Salmo salar
	20666420	1418564:63:-	PC1	PC1	PC2			--	--	--	--
	21053177	1419028:70:+	PC2	PC2	PC2			--	--	--	--
	37088720	1436444:33:-	--	PC3	PC3		X	111953372	multidrug resistance-associated protein 4-like	ATPase activity	Salmo salar
28	6364765	1444744:55:+	--	PC2	PC2			111954567	collagen, type XII, alpha 1b	endodermal cell differentiation, growth plate cartilage chondrocyte morphogenesis	Danio rerio
	7277014	1445980:43:-	PC2	PC2	PC2			111954374	proline-rich nuclear receptor coactivator 1	nuclear-transcribed mRNA catabolic process	Danio rerio
								111954197	gamma-aminobutyric acid receptor subunit rho-1-like	Ion transport	Salmo salar
	7806417	1446636:68:-	PC2	PC2	PC2			--	--	--	--
	17032757	1457647:33:-	PC3	PC3	--			111954524	WD repeat-containing protein 26	--	--
								111954278	fasciculation and elongation protein zeta 2	nervous system development	Homo sapiens
	26621794	1469070:45:-	--	PC3	--			111954271	1-phosphatidylinositol 4,5-bisphosphate phosphodiesterase beta-4	lipid catabolic process	Ratus norvegicus
	26723080	1469155:34:+	PC2	PC2	--			111954482	uncharacterized LOC111954282	--	--
								111954289	1-phosphatidylinositol 4,5-bisphosphate phosphodiesterase beta-1	brain development	Mus musculus
30	9328267	1485802:9:+	PC2	PC2	PC2			111955012	retinoic acid receptor beta-like	retinoic acid receptor signaling pathway	Salmo salar
	9984214	1486459:66:-	PC2	PC2	PC2			111954748	forkhead box O6 b	glucose homeostasis	Danio rerio
	19524372	1497806:25:-	--	PC2	PC2			111955172	hepatic leukemia factor	skeletal muscle cell differentiation	Homo sapiens
	22168026	1501060:19:-	PC2	--	PC2			111954708	sterile alpha motif domain-containing protein 12-like	--	--
	24526008	1504251:64:+	PC1	PC1	--			111955046	ash1 (absent, small, or homeotic)-like	--	--
32	6666087	1560571:18:+	PC2	PC2	PC2	X		111956279	cadherin 18, type 2a	cell-cell junction assembly	Danio rerio
	22149625	1566732:60:-	PC2	PC2	PC2			111957186	alanine aminotransferase 2	cellular amino acid biosynthetic process	Homo sapiens
	26928148	1572519:37:+	--	PC2	PC2			111957187	ranBP-type and C3HC4-type zinc finger-containing protein 1	embryonic cranial skeleton morphogenesis	Danio rerio
33	2405339	1587530:14:-	PC2	PC2	--			111957531	glutamate receptor ionotropic, delta-2	synaptic transmission, glutamatergic	Danio rerio
	7749979	1594350:76:-	PC1	PC1	--			111958262	apoptosis inducing factor mitochondria associated 3	pronephros morphogenesis	Danio rerio
	16672418	1606088:22:-	PC1	--	PC2			111957683	fibroblast growth factor receptor 1-A-like	development, fin regeneration, olfactive nerve formation	Danio rerio
	17063037	1606607:10:+	PC1	--	PC2			--	--	--	--
37	14152976	1723842:44:+	PC3	--	PC3			111960393	ank2b (ankyrin 2b, neuronal)	regulation of cardiac muscle contraction	Danio rerio
NW_019942565.1	159679	1755502:66:-	PC2	--	PC2			112068417	NACHT, LRR and PYD domains-containing protein 3-like	inflammatory response	Danio rerio
								112068418	heterogeneous nuclear ribonucleoprotein R-like	axon extension involved in axon guidance	Danio rerio
NW_019942612.1	22849	1777528:43:+	PC2	--	PC2			112068902	single-pass membrane protein with coiled-coil domains 4	--	--
								112068903	von Willebrand factor A domain-containing protein 5A-like	tumor suppression	Homo sapiens
NW_019943098.1	123120	1901700:31:+	--	PC1	PC2			112071749	phosphatidylinositol-binding clathrin assembly protein-like	axonogenesis, synaptic transmission	Homo sapiens
NW_019943148.1	119297	1909773:44:+	PC2	PC2	PC2			112071922	receptor-type tyrosine-protein phosphatase U-like	cell adhesion and differenciaton	Danio rerio
NW_019943587.1	15996	1969104:29:+	--	PC1	PC1			112073426	oxidation resistance protein 1-like	response to oxidative stress, adult walking behavior	Homo sapiens
NW_019944928.1	36960	2074251:52:-	--	PC1	PC2			112076259	cbp/p300-interacting transactivator 1-like	muscle cell differentiation	Danio rerio
								112076263	small nucleolar RNA SNORD61	--	--
								112076262	small nucleolar RNA SNORD61	--	--
								112076261	small nucleolar RNA SNORA57	--	--
								112076260	40S ribosomal protein S4-like	--	--
NW_019957521.1	72659	2209247:8:+	--	PC1	--			112080352	adhesion G protein-coupled receptor A2-like	central nervous system development	Danio rerio
